# Supplementary material for: The Lytic Activity of Bacteriophage ZCSE9 against Salmonella enterica and Its Synergistic Effects with Kanamycin
Source: Viruses. 2023 Mar 31;15(4):912. doi: 10.3390/v15040912 (PMC10142335; doi:10.3390/v15040912)
Supplement: Supplementary file 1 [file viruses-15-00912-s001.zip]

Archive with 1 entries (1 files):
- viruses-2174575-supplementary.pptx
